# Supplementary material for: Nutritional and Oral Hygiene Knowledge versus Reported Behavior of Children and Adolescents—A Cross-Sectional Interview-Based Study
Source: Int J Environ Res Public Health. 2022 Aug 15;19(16):10055. doi: 10.3390/ijerph191610055 (PMC9408341; doi:10.3390/ijerph191610055)
Supplement: Supplementary file 1 [file ijerph-19-10055-s001.zip]

Archive with 2 entries (2 files):
- Questionnaire.pdf
- Table Supplement.pdf
